# Supplementary material for: Fn-OMV potentiates ZBP1-mediated PANoptosis triggered by oncolytic HSV-1 to fuel antitumor immunity
Source: Nat Commun. 2024 Apr 30;15:3669. doi: 10.1038/s41467-024-48032-7 (PMC11063137; doi:10.1038/s41467-024-48032-7)
Supplement: Supplementary file 4 — Supplemental Data 1 [file 41467_2024_48032_MOESM4_ESM.xlsx]

## Sheet: Sheet1
Primer List
Primer	Forward	Reverse
Gapdh	TGTGTCCGTCGTGGATCTGA	TTGCTGTTGAAGTCGCAGGAG
Ddx58	ATTGTCGGCGTCCACAAAG	GTGCATCGTTGTATTTCCGCA
Nlrp6	CTCGCTTGCTAGTGACTACAC	AGTGCAAACAGCGTCTCGTT
Ifi204	GACAACCAAGAGCAATACACCA	ATCAGTTTGCCCAATCCAGAAT
Naip1	TGCCCAGTATATCCAAGGCTAT	AGACGCTGTCGTTGCAGTAAG
Naip2	AGCTTGGTGTCTGTTCTCTGT	GCGGAAAGTAGCTTTGGTGTAG
Nlrp3	ATTACCCGCCCGAGAAAGG	TCGCAGCAAAGATCCACACAG
Nlrp12	GGATGGCCTCTATCGACTGTC	CCTCTGCAATCCCCAGGAATAA
Mefv	TCATCTGCTAAACACCCTGGA	GGGATCTTAGAGTGGCCCTTC
Nlrp10	TCAAGACGCTGAAGTTCCACT	TGCTCCGTACATTGAAATCAGTT
Nlrc4	ATCGTCATCACCGTGTGGAG	GCCAGACTCGCCTTCAATCA
Cgas	GAGGCGCGGAAAGTCGTAA	TTGTCCGGTTCCTTCCTGGA
Nlrp4e	TCAAAGGCGACTGGAAAGAAG	CGCCACTCCTTGCAGAAAC
Nlrp1b	AGTAATCTGGAGGGGTTGGAC	GTTGGCAGCCAGGGTATATCA
Nlrp4f	TGAGCCAGCCATTCGAGTTTT	TTGTGGGACAGAAATGAGCAG
Nlrp4c	TGTGATATGTCTGAACGGGAGT	GAAAGAGGATTTGGGGAGCATC
Aim2	GCAGTGATGAAGACCATTCGTA	GCTGAGTTTGAAGCGTGTTGAT
Naip5	TGCCAAACCTACAAGAGCTGA	CAAGCGTTTAGACTGGGGATG
Sting1	GGTCACCGCTCCAAATATGTAG	CAGTAGTCCAAGTTCGTGCGA
Naip6	TACAGGGAGTTTACAAGACCCC	AGTGGCCTGGAGAGACTCAG
Nlrp2	GAAAGCTGGACAAGACTGAGTT	GGCAGTGGTCTGTGAGAATTT
Oas2	CGATGTCCTTCCCGCCTATG	GGGCCGGGTTTGAATGAAGT
Oas3	GCAGACGGAGAACACTGGAT	AGTTCTTTCGGGGCTCAGTG
Ifitm2	CTTCTTGTCCACCAATGCCG	ATCACGGTGGTCCTCACAAC
Ifi27	CGAAGGGGCTCATCCTGTTA	TGCTTTGCCTGCTCCAATG
Irf7	CCCGGATCTCAAAGACCACAT	CCTGTTTGGGATGTGAGGGAG
Ifitm3	GACAGCCCCCAAACTACGA	ATTGAACAGGGACCAGACCAC
Ifit1	GCATCACCTTCCTCTGGCTAC	AGCCATGCAAACATAGGCCA
Ifi16	TGGCACAACATCAACTGCAAG	GCACCATCACTTGTTTGGGAC
Trex1	CCAGACAGAGCTTGCTAGGC	ATGTGAGTCTGTCGGTGCTT
Ddx3x	GGAGAGAGGGAAGATCGGGT	CATAGTGTGGCGGACACCTT
Flot1	GCCGAGTGTTTGTCCTACCC	AATGCCCGTGACTGAGATGG
Irf3	CCACAAGGACAAGGACGGAG	CCACATTTCCCCCATGCAGA
Irf7	GGGACCTCTTGCTTCAGGTT	AGGGTTCCTCGTAAACACGG
Usp18	TGCCCCAAACCTTGACCATT	GGTTGGCAGAACCTGACTGA
Dhx9	CCGACCACAACAGGAGCTTT	AAGTGAGAGGGCACATGACTG
Dhx36	GAGGCTGGGTGGAATTGCTT	AGTCGGGCTAAATGGACACC
Ccl8	AAAGCTGAAGATCCCCCTTCG	CCACTTCTGTGTGGGGTCTA
Gas	ATGAAGATCGCGGTAGCTGG	CCAACTCCTCATGCACCCAT
Trim6	GTTTGTTTCGAGCACCGGAT	CAAACCTCACCTGTCTCCGAT
Pqbp1	CCTTCGGTGTTGGTCTGGTC	TATCCGGGTGGCCTCATAGT
Ccl5	GCTGCTTTGCCTACCTCTCC	TCGAGTGACAAACACGACTGC
Ccl26	TCTTCGATTTGGGTCTCCTTGT	TTAGGGCAGCAGGACATAGC
Stat1	GATCCGTCAGCAGCTTAAAAAG	CTGACAACACCTGCTTGTTTTT
Ifnb1	CCCTATGGAGATGACGGAGA	CCCAGTGCTGGAGAAATTGT
Zbp1	AAGAGTCCCCTGCGATTATTTG	TCTGGATGGCGTTTGAATTGG
Adar	TGAGCATAGCAAGTGGAGATACC	GCCGCCCTTTGAGAAACTCT
Xpnpep3	CTCTGCTCTCAACCCCCAAG	TCACCTCCCCTGGTCTGAG
Fndc3a	GTTCGGAGAGTCGTTGTGGT	AGCGGTGGATAACTGTGTGG
Trim12c	GCTCAACGCTACTGGGTTCA	GAGAGTTTTCACAGCCATGTTCAA
Plag1	ACGTAAGCGTGGTGAAAGCA	TCCCGTGTGAGAGAAGGAGT
Iqgap1	CTCTCCCAAAGTGGTGTCCC	GAGGCCGGTAGCCTTGTATC
Dtx3l	ATCATGGAACACGGCGAACT	ACATCCGAGACTCCTGTTGC
Zc3hav1	ACTGTCATGTTCGTAGCCCG	AAAGACGGACGGATTCAGCC
Slfn5	CGCTCTTCTGATTTCCCCGA	CTTCAGGGTACGGGCAACTT
Knl1	GGACTCTCTCTGGATGTCAGC	AATTTGGCTGGGAGAGTGCT
Xrn1	ATTTGTCCCCGCAGTCCTTT	GGCTTAGGATGTGCTGACACT
Ptprk	CACACGTCAGGAGATGACCC	TGGCACTGTGGTTCTCATCG
Urb2	GTTTGAGGTCATTCATCTGGCT	CAAGTGTCTCAGGACTAGGCA
Nup155	TTTTGGCAACCCCTGTGGAT	TACGTGTTGTCCGTGGGAAG
Kif15	TTTGTGCGAATTCGTCCTGC	GTCTGGGTTGGAGTGTAGCC
Zbp1 gRNA1	CACCGCAGGTGTTGAGCGATGACGG	AAACCCGTCATCGCTCAACACCTGC
Zbp1 gRNA2	CACCGACGGCGGCCCTGTGAAGAT	AAACATCTTCACAGGGCCGCCGTC
Gsdmd gRNA1	CACCGCAACAGCTTCGGAGTCGTG	AAACCACGACTCCGAAGCTGTTGC
Gsdme gRNA1	CACCgACAGGCTGTATTGGCAATGG	AAACCCATTGCCAATACAGCCTGTC
Gsdme gRNA2	CACCgATGGTGGCTTCGAGCATGAG	AAACCTCATGCTCGAAGCCACCATC
Mlkl gRNA1	CACCGCCCTCCCAACGGCCCTCTG	AAACCAGAGGGCCGTTGGGAGGGC
