# Supplementary material for: Fn-OMV potentiates ZBP1-mediated PANoptosis triggered by oncolytic HSV-1 to fuel antitumor immunity
Source: Nat Commun. 2024 Apr 30;15:3669. doi: 10.1038/s41467-024-48032-7 (PMC11063137; doi:10.1038/s41467-024-48032-7)
Supplement: Supplementary file 6 — Source Data [file 41467_2024_48032_MOESM6_ESM.xlsx]

## Sheet: Fig. 1
Fig. 1
Fig. 1a
	SCC7 Relative mRNA expression level									4MOSC1 Relative mRNA expression level									4MOSC2 Relative mRNA expression level									4T1 Relative mRNA expression level									CT26 Relative mRNA expression level
	Calculated by the 2^-ΔΔCT method, normalized by GAPDH expression.									Calculated by the 2^-ΔΔCT method, normalized by GAPDH expression.									Calculated by the 2^-ΔΔCT method, normalized by GAPDH expression.									Calculated by the 2^-ΔΔCT method, normalized by GAPDH expression.									Calculated by the 2^-ΔΔCT method, normalized by GAPDH expression.
		Control 1	Control 2	Control 3	oHSV 1	oHSV 2	oHSV 3				Control 1	Control 2	Control 3	oHSV 1	oHSV 2	oHSV 3				Control 1	Control 2	Control 3	oHSV 1	oHSV 2	oHSV 3				Control 1	Control 2	Control 3	oHSV 1	oHSV 2	oHSV 3				Control 1	Control 2	Control 3	oHSV 1	oHSV 2	oHSV 3
	Ddx58	107.225	110.241	116.216	149.659	145.013	162.671			Nlrp2	1.07213	0.463695	0.524796	0.247695	0.383193	0.455709			Naip6	4.62379	5.14043	3.8482	22.5358	23.3679	9.3617			Naip5	9.69108	6.30767	7.64749	3.86388	5.96322	7.77659			Naip5	27.7125	30.687	32.5169	26.8881	17.8716	19.5726
	Nlrp6	0	0	0	0.0278482	0.0212071	0.0264841			Nlrc4	14.1378	13.9586	13.5449	11.8696	8.97083	18.4306			Ifi204	516.622	408.066	429.481	611.787	587.048	556.303			Naip6	23.1706	21.2887	22.7187	4.00653	6.86265	8.42841			Nlrp1b	7.26637	5.24113	5.1731	3.49423	3.38111	1.6123
	Zbp1	5.38496	5.00151	4.50619	6.98145	6.20274	7.12158			Nlrp12	2.35422	2.77024	2.57023	1.18292	0.977493	1.56486			Nlrp4f	0.693918	0.70394	1.0707	35.0178	17.3045	33.7881			Sting1	437.363	342.744	359.056	108.474	131.074	138.958			Naip6	43.1134	34.6226	31.958	28.0197	26.7877	19.8412
	Ifi204	97.245	117.016	93.6432	189.917	175.991	163.587			Naip5	0.603033	0.67585	0.969256	1.53742	0.903606	1.0959			Nlrp2	0.444438	0.706479	0.696481	17.0918	10.4016	11.3599			Ifi204	622.181	511.04	593.326	131.151	158.74	143.37			Ifi204	542.999	472.664	450.564	270.248	325.018	338.657
	Naip1	0.0154305	0.0144095	0.0160546	0.0370884	0.0228065	0.049133			Mefv	0.0944029	0.423478	0.209124	0.766366	0.519067	0.72673			Aim2	2.81714	2.91161	2.74539	15.5764	10.1183	9.874			Aim2	376.225	323.641	342.679	70.6552	94.9053	93.5869			Nlrp3	8.47659	8.0024	7.8254	3.65592	3.43305	2.57695
	Nlrp3	2.24665	2.18386	1.79526	2.10882	2.03015	2.13284			Nlrp3	10.3903	12.432	13.0333	21.1191	18.5406	17.8634			Nlrp1b	0.168957	0.181962	0.270282	14.6231	10.3775	9.98881			Naip2	62.5821	50.7367	58.5352	42.9197	38.3016	43.9465			Ddx58	591.466	551.791	531.584	381.396	438.511	383.477
	Nlrp12	0.0414625	0.028053	0.0462855	0.0336212	0.03396	0.0561068			Ifi204	1131.1	1318.32	1150.74	1944.88	1855.56	1747.53			Zbp1	3.93491	3.75563	3.74326	39.4023	34.0911	31.4133			Ddx58	182.622	158.062	173.872	145.69	151.144	144.392			Sting1	260.737	213.469	207.832	91.7769	109.155	91.1009
	Mefv	0.0270384	0.0246897	0.0349277	0.0215965	0.0387358	0.0406206			Sting1	50.963	24.5489	25.3415	74.8655	66.4139	84.5499			Naip1	0.863842	0.213061	0.343408	18.381	25.2138	19.3893			Nlrp10	5.59571	5.26295	5.04456	4.3362	6.85898	6.22175			Aim2	547.831	474.105	431.237	189.258	193.648	178.076
	Nlrp10	0.305986	0.154257	0.369851	0.130622	0.144458	0.150452			Nlrp1b	0.155811	0.142458	0.106551	0.342343	0.203199	0.310917			Nlrp3	1.49293	1.3102	1.33521	169.12	208.485	184.859			Cgas	121.949	97.1651	99.1379	129.875	204.29	169.533			Naip2	92.4624	70.1173	57.9514	148.758	101.777	106.572
	Nlrc4	0.0561505	0.0317388	0.11328	0.019345	0.00362934	0.036913			Nlrp9c	0.312393	0.261956	0.180821	0.691539	0.508811	0.493114			Naip5	1.28969	1.14055	1.35728	21.6898	26.6191	22.416			Nlrp2	0	0	0	0.631859	1.507	1.09726			Nlrp4f	1.59208	0.938357	1.15702	3.6817	2.24971	2.24091
	Cgas	15.5027	15.7505	17.7047	14.818	13.1228	15.1968			Naip2	7.31332	6.99258	17.4777	21.1657	19.7035	25.4287			Nlrp9c	0.717438	0.791614	0.887305	17.2699	26.62	25.1191			Nlrp9c	0.0479436	0.0465936	0.051813	0.225452	0.453339	0.407767			Mefv	0.0965636	0.0631616	0.0505906	0.435513	0.79562	0.601525
	Naip2	59.2164	66.3158	75.0623	56.7349	47.513	61.922			Nlrp4f	0.990004	1.52156	1.70597	1.3448	2.50115	3.0774			Nlrc4	0.425316	0.775049	0.55193	11.0142	14.7141	14.6737			Zbp1	4.06081	3.44065	2.82999	12.4571	16.7195	10.782			Nlrp12	0.516058	0.297074	0.509291	3.49652	6.65396	5.20574
	Nlrp4e	0.963311	0.997176	0.910191	0.754395	0.598213	0.77164			Zbp1	6.13271	5.70639	7.80394	14.26	17.9303	15.7434			Nlrp10	0.75473	0.538856	0.896018	10.9316	13.6943	14.9822			Nlrp1a	0	0	0	4.30145	5.77586	3.41606			Nlrp9b	0.141867	0.142352	0.147275	0.825425	1.34031	0.866945
	Nlrp1b	0.870067	0.91915	0.842248	0.465566	0.332698	0.58327			Aim2	36.616	23.7417	31.4807	65.1201	72.3346	77.2655			Nlrp1a	0.240499	0.352148	0.540235	16.9708	20.1593	26.7987			Nlrp3	4.31198	3.78337	3.94602	15.8816	18.7264	14.0911			Nlrp4e	0.385061	0.360896	0.348742	1.60928	2.17192	1.63825
	Nlrp4f	1.76767	1.78354	1.51733	0.893662	0.906167	0.934747			Nlrp4e	0.256959	0.1511	0.1577	1.60554	1.36536	1.77204			Ddx58	306.303	294.221	187.09	791.916	810.787	951.858			Nlrp4c	0.0951605	0.111161	0.154499	12.1117	16.5822	11.2461			Nlrp1a	1.33188	0.985857	0.962463	3.66425	6.03431	3.20641
	Nlrp4c	1.79964	1.8324	1.70591	1.49028	1.43063	1.70854			Cgas	98.0718	84.4703	95.2668	355.742	304.82	363.331			Nlrp4c	0.451915	1.38683	0.726884	36.0042	38.1163	36.7235			Nlrp12	0.692208	0.484624	0.439915	3.272	3.26807	2.58526			Naip1	0.492767	0.389084	0.476886	1.42741	3.48709	1.84373
	Aim2	93.8068	78.451	90.7072	73.5612	59.7721	75.4189			Naip6	1.80795	1.53515	1.25094	4.6223	4.74475	5.28405			Naip2	32.4914	37.6333	40.1048	175.059	173.359	185.109			Nlrp9b	0.0435462	0.0303162	0.0592266	30.7616	28.1287	24.7618			Nlrc4	0.191666	0.0944943	0.11971	1.71509	2.10322	2.75157
	Naip5	20.578	18.4967	23.6471	14.7573	11.8554	15.9632			Ddx58	154.992	133.899	136.867	443.279	458.707	504.73			Nlrp12	0.280565	0.232373	0.362566	4.79035	4.57835	4.77998			Naip1	0.0970154	0.0953042	0.0517767	2.99433	3.44461	2.71935			Zbp1	27.2369	21.8121	22.7625	50.8275	48.5412	55.6878
	Sting1	24.9012	20.1114	22.5879	12.7994	12.4785	13.2684			Nlrp1a	0.082291	0.080731	0.0858019	0.360093	0.377967	0.465598			Cgas	107.342	115.166	113.053	320.368	310.022	317.821			Nlrp6	0	0	0	64.9475	68.6546	66.0896			Nlrp9c	0.199455	0.142745	0.0972243	0.640857	0.497509	0.503417
	Naip6	28.8578	26.9485	31.7538	16.5218	15.8494	17.525			Nlrp6	0.745024	0.549037	0.681676	6.69411	6.22436	8.38299			Mefv	0.991399	0.519696	0.368797	18.7262	15.7812	19.5649			Nlrp4e	0.124492	0.119902	0.0867277	20.8032	26.9548	23.5027			Nlrp10	0.681095	0.725878	0.553107	3.12134	3.05153	2.73651
	Nlrp2	0.0520193	0.0438721	0.0665895	0.0602453	0.0465524	0.0431578			Nlrp9b	0.238969	0.202236	0.178333	0.409374	0.568165	0.31597			Nlrp4e	0.946716	0.929887	1.19965	35.7767	30.96	35.5506			Nlrp1b	0.90523	0.961931	0.725476	2.7816	3.50194	4.79396			Nlrp6	0.394659	0.399512	0.229971	9.17732	9.39849	8.59345
	The '0' indicates the baseline condition of no expression under physiological cell conditions.									Nlrp4c	0.228023	0.317336	0.174445	0.388758	0.892052	0.446697			Sting1	22.2238	20.6489	23.0443	56.2043	52.3698	56.1223			Nlrp4f	0	0	0	7.23379	4.90147	8.52261			Nlrp4c	0.307005	0.336708	0.337002	1.01992	1.06847	0.975455
										Naip1	0.430135	0.641945	0.500129	0.558687	0.770401	1.11416			Nlrp6	0.227468	0.51078	0.244886	238.218	199.33	277.216			Nlrc4	0.432187	0.403298	0.551231	9.49834	9.37819	11.594			Nlrp2	0.187346	0.102356	0.098702	0.679174	0.641604	0.632462
										Nlrp10	1.79131	2.30936	1.44589	2.15942	4.26381	4.5303			Nlrp9b	0.242497	0.340463	0.285844	17.9466	12.3917	17.8396			Mefv	1.85047	1.34421	1.34091	8.24717	8.64385	9.41209			Cgas	47.0177	35.9173	32.4419	106.525	112.512	98.1199
																												The '0' indicates the baseline condition of no expression under physiological cell conditions.
Fig. 1c	anti-ZBP1 (1:1000, AG-20B-0010, AdipoGen)													Fig. 1d	anti-ZBP1 (1:1000, AG-20B-0010, AdipoGen)
	anti-NLRP6 (1:1000, A15628; ABclonal)														anti-NLRP6 (1:1000, A15628; ABclonal)
	anti-beta Actin (1:1000, ab8226; Abcam )														anti-beta Actin (1:1000, ab8226; Abcam )
Fig. 1e	% cell death (PI+ cells)												Fig. 1f	LDH release (fold change)
	sgControl	oHSV	sgZbp1#1	sgZbp1#1+oHSV	sgZbp1#2	sgZbp1#2+oHSV	sgNlrp6#1	sgNlrp6#1+oHSV	sgNlrp6#2	sgNlrp6#2+oHSV				sgControl	oHSV	sgZbp1#1	sgZbp1#1+oHSV	sgZbp1#2	sgZbp1#2+oHSV	sgNlrp6#1	sgNlrp6#1+oHSV	sgNlrp6#2	sgNlrp6#2+oHSV
	1.44	52.28	2.62	18.92	1.76	18.5	1.32	58.88	1.38	38.38				1	5.36927	0.827493	3.08086	0.884097	3.12938	0.80593	5.02156	0.93531	5.01887
	1.4	54.62	2.54	19.44	1.68	14.96	1.36	59.54	1.56	34.48				1	5.53672	0.960452	3.23729	0.878531	3.24576	1.0113	5.38983	0.887006	4.94633
	1.52	55.48	2.86	19.88	2.1	14.18	1.78	35.58	1.74	59.5				1	5.97337	1.04438	3.52959	1.02367	3.48225	0.994083	4.94675	0.967456	5.90237
Fig. 1h	anti-ZBP1 (1:1000, AG-20B-0010, AdipoGen)
	anti-beta Actin (1:1000, ab8226; Abcam )
																					Fig. 1i	Relative expression of ZBP1	Control (Cytoplasm)	oHSV (Cytoplasm)	Control (Nucleus)	oHSV (Nucleus)
																						Repeat 1	0.00281	0.429054	0.002931	0.20116
																						Repeat 2	0.010554	0.547096	0.006056	0.417114
																						Repeat 3	0.015667	0.660126	0.004993	0.335333
Fig. 1j	anti-ZBP1 (1:1000, AG-20B-0010, AdipoGen)
	anti-beta Actin (1:1000, ab8226; Abcam )
	anti-Lamin A/C (1:2000, 4777; Cell Signaling Technology )
																					Fig. 1k	Relative expression of ZBP1	Control (Cytoplasm)	oHSV (Cytoplasm)	Control (Nucleus)	oHSV (Nucleus)
																						Repeat 1	0.008303	0.619832	0.00196	0.185081
																						Repeat 2	0.006712	0.581041	0.016121	0.213802
																						Repeat 3	0.011552	0.755851	0.011372	0.467608

## Sheet: Fig. 2
Fig. 2
Fig. 2a	4T1 Relative mRNA expression level								4MOSC1 Relative mRNA expression level
	Calculated by the 2^-ΔΔCT method, normalized by GAPDH expression.								Calculated by the 2^-ΔΔCT method, normalized by GAPDH expression.								Fig. 2b	4T1 Relative mRNA expression level								4MOSC1 Relative mRNA expression level
		Control 1	Control 2	Control 3	oHSV 1	oHSV 2	oHSV 3			Control 1	Control 2	Control 3	oHSV 1	oHSV 2	oHSV 3			Calculated by the 2^-ΔΔCT method, normalized by GAPDH expression.								Calculated by the 2^-ΔΔCT method, normalized by GAPDH expression.
	Ifitm2	0.852504	1.1173	1.04987	0.610097	0.657186	0.64511		Ifitm2	0.965267	0.918805	1.12753	0.522531	0.597422	0.693792				Control 1	Control 2	Control 3	oHSV 1	oHSV 2	oHSV 3			Control 1	Control 2	Control 3	oHSV 1	oHSV 2	oHSV 3
	Ifi27	0.906026	1.11524	0.98967	1.13527	0.706147	0.787006		Dhx9	1.00103	0.883357	1.13088	0.555229	0.669427	0.356826			Dtx3l	0.864755	1.00549	1.15008	3.47576	3.22688	2.79484		Urb2	1.11877	1.03408	0.864382	0.437758	0.286518	0.451915
	Irf5	0.771144	1.13508	1.14245	3.17407	4.95201	2.5679		Ifi27	1.12047	0.897686	0.994205	0.901015	0.622569	0.747787			Zc3hav1	0.998989	0.872731	1.14699	4.8531	4.41296	3.55606		Xpnpep3	1.10676	0.888882	1.01649	0.858356	0.95494	1.05771
	Dhx9	1.03618	1.01247	0.953198	2.38597	3.58285	2.92549		Ifitm3	1.09294	0.839068	1.09045	0.762791	0.779679	0.858834			Knl1	0.860244	1.0474	1.10985	26.1838	20.3622	18.5705		Plag1	1.14088	0.948759	0.923859	0.937432	1.47323	1.12605
	Ccl8	1.02373	1.19369	0.818324	20.0688	24.8604	18.0529		Ifi16	1.10791	0.810954	1.11301	0.839587	0.690214	0.847722			Xrn1	0.834969	1.229	0.97449	8.74767	7.81171	7.42653		Kif15	0.996663	0.974466	1.02964	1.2017	1.2049	1.49781
	Gas	1.12765	1.05016	0.844441	476.585	549.258	422.924		Irf3	1.14341	0.907463	0.963758	0.888631	0.865852	0.907616			Ptprk	0.775587	1.14543	1.12564	3.24177	2.61821	2.06335		Xrn1	0.947073	0.976675	1.0811	3.4977	5.33399	5.25786
	Adar	0.92487	1.06054	1.01951	4.01424	4.29793	3.53597		Stat1	1.21147	0.777811	1.06124	0.924921	0.803648	0.927075			Fndc3a	0.828268	1.16096	1.03995	2.45245	2.35939	1.97917		Trim12c	1.08333	0.959748	0.961797	1.95609	2.80502	2.4639
	Oas3	1.06183	1.00546	0.936657	10.2496	10.6886	9.39057		Oas3	1.19823	0.960091	0.869255	2.51153	4.22143	4.5435			Urb2	0.807534	1.2603	0.982572	2.62236	2.44705	1.93561		Zc3hav1	1.03099	1.00685	0.963343	2.70356	3.94843	3.60331
	Trex1	0.856164	1.07767	1.08382	9.22753	9.36955	8.83202		Dhx36	1.21554	0.840458	0.978849	2.08818	2.17684	3.43988			Slfn5	0.940192	1.00556	1.05773	243.466	273.66	176.99		Fndc3a	1.10481	1.00267	0.90273	2.46565	3.10834	2.50941
	Oas2	1.0574	0.940039	1.00604	216.952	264.367	235.648		Pqbp1	1.29402	0.772107	1.00088	1.67554	1.67489	2.01163			Trim12c	0.890091	1.17561	0.955656	9.60512	13.3942	8.02374		Dtx3l	1.20155	0.851115	0.977846	4.6562	5.85641	5.18867
	Usp18	0.90015	1.16623	0.952582	215.468	241.075	218.057		Ifit1	1.02597	0.884939	1.10142	7.70049	5.92989	8.15186			Iqgap1	1.01306	0.946034	1.04341	1.64629	1.64565	1.7409		Knl1	1.13175	0.916483	0.964109	4.06887	4.44794	4.26365
	Ifi16	1.01241	1.04113	0.948724	1.93414	1.51816	1.36814		Ifnb1	1.26784	0.884298	0.891941	13.9982	12.0645	14.0327			Nup155	0.784134	0.996645	1.27958	5.95158	6.23317	6.30748		Ptprk	1.17742	1.07179	0.792426	31.5361	38.1354	34.4781
	Trim6	0.957352	1.11988	0.93273	19.9306	20.7952	22.3006		Trex1	1.11187	0.815806	1.10245	3.26474	3.22502	4.18461			Kif15	0.81973	1.00446	1.2145	6.23652	7.07016	6.03017		Iqgap1	1.00487	0.954234	1.04288	1.15931	1.12506	1.13351
	Stat1	0.947975	1.33815	0.78831	7.58605	8.284	8.89025		Ddx3x	1.12996	0.854619	1.03554	2.88726	3.0435	3.41863			Plag1	0.816958	1.07297	1.1408	2.46081	2.54302	2.38032		Nup155	1.17899	0.878493	0.965497	1.91342	1.63859	1.68805
	Ddx3x	0.99376	1.08663	0.926057	14.329	12.742	16.5513		Irf5	1.25664	0.828497	0.960498	5.14976	5.07139	5.68421			Xpnpep3	0.819487	1.16408	1.04827	2.30995	2.48741	2.4279		Slfn5	0.917408	1.02276	1.06577	5.47812	3.46966	4.0182
	Zbp1	0.700869	1.24462	1.14637	18.788	16.4548	20.1118		Irf7	1.19406	0.81087	1.03281	10.0918	9.92768	12.1105
	Pqbp1	0.971304	1.04893	0.981514	4.2959	4.2399	3.5505		Usp18	1.12565	0.842698	1.0542	12.5961	11.6253	14.34
	Irf7	0.846905	1.20337	0.981217	40.8633	37.4783	33.879		Trim6	1.03297	0.804532	1.20329	2.36554	1.86192	1.95184
	Dhx36	1.03878	1.04304	0.922945	7.0298	6.28075	5.6197		Oas2	1.4525	0.854911	0.805311	17.2465	14.1826	13.8449
	Ccl5	0.97843	1.20563	0.847727	5.29558	4.55763	4.65834		Zbp1	1.26078	0.776196	1.02185	11.6399	8.54177	7.55233
	Ccl26	0.873589	1.1524	0.993321	92.5108	70.4584	80.4809		Ccl5	0.966368	0.924056	1.11985	3.80646	5.89369	3.73439
	Ifnb1	0.86279	0.988335	1.17271	22.3306	18.1348	19.8541		Flot1	1.004	0.785525	1.26796	1.35338	1.62169	1.51693
	Ifitm3	0.982494	1.09751	0.927392	2.35962	2.18856	2.37297		Gas	1.41376	0.728803	0.97054	1.1053	1.15565	1.30977
	Ifit1	1.04509	0.822344	1.16357	359.365	322.524	345.326		Adar	1.0388	0.891414	1.07991	1.15926	0.962867	1.67769
	Flot1	0.904343	1.02942	1.07417	1.19544	0.974781	1.05675
	Irf3	0.927295	1.06614	1.0115	1.06447	1.04542	1.10004
Fig. 2c	Relative mRNA expression level
	Calculated by the 2^-ΔΔCT method, normalized by GAPDH expression.
		Control 1	Control 2	Control 3	αIFNAR-1 1	αIFNAR-1 2	αIFNAR-1 3	oHSV 1	oHSV 2	oHSV 3	oHSV+αIFNAR-1 1	oHSV+αIFNAR-1 2	oHSV+αIFNAR-1 3
	Xrn1	1.10549	0.797681	1.13401	1.74658	1.91629	1.99544	5.02307	3.04047	4.66068	2.97292	2.24799	3.12575
	Knl1	1.11477	0.919911	0.975145	1.05196	0.946801	0.946058	3.45901	3.69135	4.78604	1.71405	1.67798	2.12956
	Nup155	1.2154	0.903197	0.910956	1.07828	0.871735	0.740149	5.34419	5.10066	5.52726	2.79576	2.9991	2.9368
	Slfn5	1.04455	1.00287	0.954611	1.03625	1.05899	1.21719	69.11	84.2944	64.4478	2.97028	2.08316	3.10113
	Kif15	1.01618	0.985663	0.998389	1.20469	1.12083	1.02134	2.08108	2.33847	2.84784	0.805244	0.856843	0.930403
	Urb2	0.894482	1.01635	1.09999	1.71293	1.4495	1.40337	3.67841	4.0888	4.55547	0.851514	1.15002	1.14048
	Plag1	1.01269	0.9391	1.05151	0.882193	1.0621	1.03409	2.48066	2.05639	2.58553	0.936398	0.829239	1.06478
	Trim12c	0.964639	1.13852	0.910527	0.693379	0.621303	0.492726	8.87105	8.95645	13.6386	2.14355	1.28586	1.82321
	Dtx3l	1.06725	1.05081	0.891681	0.74558	0.906872	0.725153	17.0519	17.7909	22.3969	3.24387	3.22383	3.22107
	Fndc3a	1.01204	1.03899	0.951023	0.949531	1.01463	0.818991	3.1013	3.17147	3.93407	0.93107	1.05041	1.05826
	Iqgap1	0.975141	0.963674	1.06415	1.32861	1.35621	1.42466	1.99248	2.07769	2.36949	0.794537	0.718542	0.773756
	Xpnpep3	0.958717	1.02399	1.01863	2.20292	1.80947	1.84066	3.79971	3.5457	4.34716	1.56214	1.4463	2.17584
	Zc3hav1	1.07933	1.0862	0.852978	1.71184	2.05229	2.21694	4.34809	5.37679	8.71237	2.35945	2.18013	1.65098
Fig. 2d	anti-ZBP1 (1:1000, AG-20B-0010, AdipoGen)
	anti-beta Actin (1:1000, ab8226; Abcam )
Fig. 2h	LDH release (fold change)						ATP (nM)
	Control	αIFNAR-1	oHSV	αIFNAR-1+oHSV			Control	αIFNAR-1	oHSV	αIFNAR-1+oHSV
	1	0.884663	6.28712	5.15092			0.942951	0.562027	3.33983	1.65706
	1	0.808081	6.62482	4.58153			1.10085	0.749452	3.58462	1.98923
	1	0.903134	7.02991	4.64815			0.94177	0.995922	3.03111	1.83503

## Sheet: Fig. 3
Fig. 3
Fig. 3a	anti-ZBP1 (1:1000, AG-20B-0010, AdipoGen)							Fig. 3b	anti-ZBP1 (1:1000, AG-20B-0010, AdipoGen)							Fig. 3c	% cell death (PI+ cells)
	anti-beta Actin (1:1000, ab8226; Abcam )								anti-beta Actin (1:1000, ab8226; Abcam )								sgControl	oHSV	sgZbp1#1+oHSV	sgZbp1#2+oHSV	sgGsdmd#1+oHSV	sgGsdmd#2+oHSV	sgGsdme#1+oHSV	sgGsdme#2+oHSV	sgMlkl#1+oHSV	sgMlkl#2+oHSV
	anti-GSDMD (1:1000, ab219800; Abcam)								anti-GSDMD (1:1000, ab219800; Abcam)								2.72	54.96	17.62	20.38	47.52	45.86	48.76	46.38	34.36	28.48
	anti-GSDME (1:1000, ab215191; Abcam)								anti-GSDME (1:1000, ab215191; Abcam)								2.48	54.91	17.3	21.52	47.32	45.53	54.34	50.16	34.18	29.74
	anti-Caspase-3 (1:1000, 9662; Cell Signaling Technology)								anti-Caspase-3 (1:1000, 9662; Cell Signaling Technology)								2.92	53.89	18.76	22.32	46.98	40.84	52.4	42.8	33.48	29.34
	anti-MLKL (1:1000, 37705; Cell Signaling Technology)								anti-MLKL (1:1000, 37705; Cell Signaling Technology)
	anti-Phospho-MLKL (1:1000, 37333; Cell Signaling Technology)								anti-Phospho-MLKL (1:1000, 37333; Cell Signaling Technology)
																Fig. 3d	% cell death (PI+ cells)
																	sgControl	oHSV	sgZbp1#1+oHSV	sgZbp1#2+oHSV	sgGsdmd#1+oHSV	sgGsdmd#2+oHSV	sgGsdme#1+oHSV	sgGsdme#2+oHSV	sgMlkl#1+oHSV	sgMlkl#2+oHSV
																	3.32	62.21	20.58	22.32	51.2	48.88	57.29	51.12	36.54	33.86
																	2.98	62.76	20.6	22.82	52.15	48.41	55.94	54.13	36.76	33.32
																	2.76	60.9	21.6	21.76	53.36	46.45	58.48	54.56	35.6	33
																Fig. 3e	ATP (nM)											LDH release (fold change)
																	sgControl	oHSV	sgZbp1#1+oHSV	sgZbp1#2+oHSV	sgGsdmd#1+oHSV	sgGsdmd#2+oHSV	sgGsdme#1+oHSV	sgGsdme#2+oHSV	sgMlkl#1+oHSV	sgMlkl#2+oHSV		sgControl	oHSV	sgZbp1#1+oHSV	sgZbp1#2+oHSV	sgGsdmd#1+oHSV	sgGsdmd#2+oHSV	sgGsdme#1+oHSV	sgGsdme#2+oHSV	sgMlkl#1+oHSV	sgMlkl#2+oHSV
																	1.02912	3.95163	2.01562	1.86024	2.31649	2.46516	3.21822	3.19706	2.37173	2.1919		1	7.82276	4.02985	4.20709	6.19403	6.10634	4.64739	5.25187	5.83209	6.19216
																	1.05981	3.32238	1.81964	1.81589	2.57234	2.16298	3.17768	3.17669	2.38189	2.3106		1	7.35245	3.67285	3.97976	6.25632	5.24283	4.50253	4.38617	5.60202	5.31197
																	0.953874	3.44436	1.6876	1.99785	2.23906	2.36297	3.18758	3.17023	2.46833	2.46536		1	7.13863	4.32717	3.42514	6.37893	6.09612	4.67837	4.63956	6.58225	5.92791
																Fig. 3f
																	Tumor volume (mm3)
																DAYs	sgControl					oHSV					sgZbp1#1+oHSV					sgGsdmd#1+oHSV					sgGsdme#2+oHSV					sgMlkl#1+oHSV
																7	71.25	113.807	64.7022	69.7068	96.6259	114.672	91.4144	92.3184	59.7906	64.009	128.562	82.5836	63.48	96.3716	57.6	78.5825	113.2	55.225	89.2375	88.4835	90.75	82.5805	114.187	55.8422	82.944	88.837	87.2669	86.391	77.9036	90.0375
																9	92.565	132.478	85.176	89.376	117.77	130.235	121.232	125.001	97.8936	98.6735	147.829	90.4893	76.8553	109.654	78.8527	115.875	129.382	92.9347	97.7528	98.0481	111.517	113.479	144.163	73.7383	107.568	106.943	95.6343	97.0307	88.9048	106.943
																11	124.485	162.98	106.94	118.78	132.962	152.1	140.022	130.72	116.032	127.478	166.175	103.386	96.3878	124.295	96.157	116.716	131.58	98.8143	91.6373	99.9762	115.159	115.902	150.282	83.3506	112.995	119.267	102.077	102.602	93.6579	113.764
																13	147.452	197.479	147.835	133.497	161.604	154.87	141.528	125.388	110.412	121.756	198.314	117.77	129.231	146.68	123.237	121.768	142.296	90.0285	82.0587	91.9347	105.593	98.9408	157.146	94.626	110.609	130.419	104.228	109.5	101.032	116.995
																15	172.89	214.829	171.371	178.848	183.015	139.264	135.957	127.164	110.11	111.796	228.852	149.827	174.679	193.664	154.409	127.088	146.049	94.1868	96.7596	107.217	106.08	93.0747	161.102	96.5193	110.534	147.003	118.354	113.4	121.313	126.087
																17	191.558	308.148	246.363	218.313	265.555	145.762	137.998	118.565	105.114	105.456	251.405	186.5	210.957	244.863	192.689	160.846	151.213	91.9987	107.109	119.508	131.188	97.216	176.787	97.8924	125.087	184.559	156.473	150.214	146.544	149.523
																19	270.142	413.347	384.794	289.266	341.74	151.393	137.998	133.407	103.518	102.773	299.904	266.785	289.598	273.873	253.465	200.071	168.683	119.688	135.343	137.485	144.183	114.861	199.182	103.192	135.521	224.212	179.598	178.339	180.703	192.589
																21	432.45	550	567	425.25	513.608	164.025	148.899	142.558	108.198	105.478	378.458	348.855	354.424	319.39	316.894	230.52	192.827	181.3	169.767	191.81	192.446	173.776	232.73	147.875	190.44	288.793	259.002	246.519	251.896	253.125
																Fig. 3g
																	Tumor volume (mm3)
																DAYs	sgControl					oHSV					sgZbp1#1+oHSV					sgGsdmd#1+oHSV					sgGsdme#2+oHSV					sgMlkl#1+oHSV
																7	14.9591	15.9119	14.9426	17.0394	18.8082	16.9361	14.703	14.9271	19.8884	15.4491	22.8612	13.3868	7.02173	31.2984	6.68444	18.8753	17.4998	15.9194	13.7657	15.1913	16.9857	9.47333	13.1767	19.9112	21.966	23.04	8.80084	20.9055	18.0371	15.2371
																9	15.8357	27.3907	20.741	23.3555	23.4097	16.187	24.5578	26.9667	27.1004	13.858	29.3485	17.9272	25.088	18.032	20.04	21.9589	25.4665	19.0929	20.9885	19.406	18.7012	15.702	17.7662	25.142	22.67	28.328	12.7058	25.9626	19.189	14.0938
																11	28.5626	40.4585	38.575	37.4646	34.344	12.7963	23.3139	22.117	23.3134	13.7382	37.3088	22.4774	28.1631	21.5717	22.7491	27.2079	23.485	22.0328	21.4939	22.4676	21.7399	16.5128	24.7203	21.4271	25.4366	32.5867	17.8847	32.8304	23.6544	16.8479
																13	40.6878	54.1047	49.1745	45.4914	40.6441	11.8888	17.1698	17.2181	18.9	11.6162	43.0508	33.7174	31.8741	34.055	28.1985	27.3534	17.6584	22.6243	21.3189	25.8926	26.9415	20.0469	30.8452	20.181	26.299	36.9612	22.5835	37.0712	28.0547	23.8775
																15	60.75	66.1568	64.1275	59.643	48.5868	11.0252	13.122	11.76	13.5	10.7689	54.7995	43.0125	35.7075	62.37	35.9148	28.4732	13.9698	27.1359	22.1894	36.3026	29.7984	23.8772	35.258	19.9712	23.1437	40.1223	25.7072	39.3732	35.6224	33.1288

## Sheet: Fig. 4
Fig. 4
Fig. 4a	anti-beta Actin (1:1000, ab8226; Abcam )											anti-beta Actin (1:1000, ab8226; Abcam )											anti-beta Actin (1:1000, ab8226; Abcam )
	anti-GSDMD (1:1000, ab219800; Abcam)											anti-GSDMD (1:1000, ab219800; Abcam)											anti-GSDMD (1:1000, ab219800; Abcam)
	anti-GSDME (1:1000, ab215191; Abcam)											anti-GSDME (1:1000, ab215191; Abcam)											anti-GSDME (1:1000, ab215191; Abcam)
	anti-MLKL (1:1000, 37705; Cell Signaling Technology)											anti-MLKL (1:1000, 37705; Cell Signaling Technology)											anti-MLKL (1:1000, 37705; Cell Signaling Technology)
Fig. 4a
	Streptococcus mutans																						Lactobacillus reuteri
	Relative expression of GSDMD	MOI=0	MOI=1	MOI=10	MOI=20	MOI=50	MOI=100	Relative expression of GSDME	MOI=0	MOI=1	MOI=10	MOI=20	MOI=50	MOI=100	Relative expression of MLKL	MOI=0	MOI=1	MOI=10	MOI=20	MOI=50	MOI=100		Relative expression of GSDMD	MOI=0	MOI=1	MOI=10	MOI=20	MOI=50	MOI=100	Relative expression of GSDME	MOI=0	MOI=1	MOI=10	MOI=20	MOI=50	MOI=100	Relative expression of MLKL	MOI=0	MOI=1	MOI=10	MOI=20	MOI=50	MOI=100
	Repeat 1	0.738943	0.779166	0.798348	1.23572	1.12518	0.951708	Repeat 1	1.08934	1.0583	0.855599	0.884211	0.973667	1.0107	Repeat 1	0.64063	0.475818	0.548941	0.344963	0.239807	0.250864		Repeat 1	0.955635	0.898483	0.863186	1.09644	1.32898	1.28308	Repeat 1	0.699798	0.557219	0.602619	0.733663	0.771473	0.574807	Repeat 1	0.177095	0.229428	0.219627	0.177875	0.265047	0.30182
	Repeat 2	1.1197	1.04059	1.12145	1.19487	1.32356	1.18297	Repeat 2	0.533633	0.557597	0.458783	0.538279	0.493461	0.483646	Repeat 2	0.622057	0.276901	0.361135	0.525184	0.287075	0.300085		Repeat 2	0.725004	1.09167	1.23986	0.876095	0.667329	0.969471	Repeat 2	0.553366	0.535209	0.426576	0.497186	0.480094	0.508648	Repeat 2	0.157193	0.191868	0.197881	0.170025	0.17032	0.233194
	Repeat 3	1.17346	1.11416	0.919476	1.27007	1.64077	0.915702	Repeat 3	0.587695	0.492194	0.654017	0.578073	0.5529	0.798615	Repeat 3	0.361531	0.375979	0.280624	0.485278	0.324059	0.3326		Repeat 3	0.657157	0.99851	1.04001	0.760597	0.768589	0.694918	Repeat 3	0.458117	0.384083	0.328284	0.458424	0.494548	0.462515	Repeat 3	0.375477	0.466976	0.35954	0.332716	0.326	0.249219
	Escherichia coli																						Fusobacterium nucleatum
	Relative expression of GSDMD	MOI=0	MOI=1	MOI=10	MOI=20	MOI=50	MOI=100	Relative expression of GSDME	MOI=0	MOI=1	MOI=10	MOI=20	MOI=50	MOI=100	Relative expression of MLKL	MOI=0	MOI=1	MOI=10	MOI=20	MOI=50	MOI=100		Relative expression of GSDMD	MOI=0	MOI=1	MOI=10	MOI=20	MOI=50	MOI=100	Relative expression of GSDME	MOI=0	MOI=1	MOI=10	MOI=20	MOI=50	MOI=100	Relative expression of MLKL	MOI=0	MOI=1	MOI=10	MOI=20	MOI=50	MOI=100
	Repeat 1	1.20567	1.50207	1.19239	1.27431	1.04172	1.41524	Repeat 1	0.519675	0.595379	0.514384	0.449748	0.438208	0.425382	Repeat 1	0.278281	0.322384	0.364732	0.39413	0.287191	0.273713		Repeat 1	0.900213	0.978247	0.860872	1.03951	1.56442	1.71286	Repeat 1	0.325644	0.327491	0.438195	0.423918	0.559983	0.864304	Repeat 1	0.258313	0.07789	0.495836	0.640393	0.378628	0.657192
	Repeat 2	0.806698	0.602549	0.809176	1.0695	0.976881	0.987641	Repeat 2	0.359179	0.332089	0.310925	0.300057	0.265886	0.244379	Repeat 2	0.183587	0.210076	0.157078	0.315668	0.327266	0.321253		Repeat 2	0.965427	1.08518	1.00783	1.02365	1.42623	1.64261	Repeat 2	0.358274	0.356212	0.333363	0.274257	0.527568	0.554045	Repeat 2	0.170433	0.169722	0.223631	0.219779	0.280513	0.798575
	Repeat 3	0.910527	1.07949	0.953846	0.921374	0.980618	0.861099	Repeat 3	0.494345	0.409424	0.481176	0.346494	0.49592	0.647718	Repeat 3	0.266415	0.202902	0.181264	0.232951	0.248567	0.131769		Repeat 3	1.0504	1.32105	1.3579	1.21996	1.3757	1.57239	Repeat 3	0.424918	0.479598	0.482562	0.482515	0.78272	0.827051	Repeat 3	0.23101	0.244161	0.273169	0.255715	0.516986	0.459056
Fig. 4b	anti-beta Actin (1:1000, ab8226; Abcam )												Fig. 4e	Hydrodynamic diameter (Dh) of Fn-OMV
	anti-GSDMD (1:1000, ab219800; Abcam)													Size classes (nm)	Number Distribution Data (%)
	anti-GSDME (1:1000, ab215191; Abcam)													0.4	0
	anti-MLKL (1:1000, 37705; Cell Signaling Technology)													0.463232	0
														0.536459	0
														0.621262	0
														0.719471	0
														0.833204	0
														0.964916	0
														1.11745	0
														1.29409	0
														1.49866	0
														1.73557	0
														2.00993	0
														2.32766	0
														2.69561	0
														3.12173	0
														3.61521	0
														4.1867	0
														4.84853	0
														5.61499	0
														6.5026	0
														7.53052	0
														8.72094	0
														10.0995	0
														11.6961	0
														13.545	0
														15.6862	0
														18.1658	0
														21.0374	0
														24.363	0
														28.2143	0
														32.6744	0.0819129
														37.8396	0.461037
														43.8212	1.52654
														50.7484	3.01093
														58.7707	4.51303
														68.0611	5.73912
														78.8202	6.56703
														91.28	7.01618
														105.709	7.18294
														122.42	7.17795
														141.772	7.08336
														164.183	6.935
														190.137	6.72541
														220.194	6.42064
														255.002	5.98217
														295.312	5.38714
														341.995	4.64206
														396.058	3.78748
														458.666	2.89343
														531.172	2.04659
Fig. 4f	anti-beta Actin (1:1000, ab8226; Abcam )													615.139	1.33152
	anti-GSDMD (1:1000, ab219800; Abcam)													712.379	0.80827
	anti-GSDME (1:1000, ab215191; Abcam)													824.992	0.489015
	anti-MLKL (1:1000, 37705; Cell Signaling Technology)													955.406	0.315834
														1106.44	0.250309
														1281.34	0.203502
														1483.89	0.163953
														1718.47	0.130907
														1990.12	0.1037
														2304.72	0.0816891
														2669.04	0.0642181
														3090.96	0.0700476
														3579.58	0.107946
														4145.44	0.170105
														4800.75	0.238419
														5559.64	0.290599
														6438.51	0
														7456.3	0
														8634.99	0
Fig. 4g	anti-GSDMD (1:1000, ab219800; Abcam)								Fig. 4h	anti-GSDME (1:1000, ab215191; Abcam)								Fig. 4i	anti-MLKL (1:1000, 37705; Cell Signaling Technology)
	anti-beta Actin (1:1000, ab8226; Abcam )									anti-beta Actin (1:1000, ab8226; Abcam )									anti-beta Actin (1:1000, ab8226; Abcam )
Fig. 4j	anti-Ubiquitin (1:1000, 10201; Proteintech)								Fig. 4k	anti-Ubiquitin (1:1000, 10201; Proteintech)								Fig. 4l	anti-Ubiquitin (1:1000, 10201; Proteintech)
	anti-GSDMD (1:1000, ab219800; Abcam)									anti-GSDME (1:1000, ab215191; Abcam)									anti-MLKL (1:1000, 37705; Cell Signaling Technology)
	anti-beta Actin (1:1000, ab8226; Abcam )									anti-beta Actin (1:1000, ab8226; Abcam )									anti-beta Actin (1:1000, ab8226; Abcam )

## Sheet: Fig. 5
Fig. 5
Fig. 5b	4T1						4MOSC1
	% cell death (PI+ cells)						% cell death (PI+ cells)
	Control	oHSV	Fn-OMV	oHSV+Fn-OMV			Control	oHSV	Fn-OMV	oHSV+Fn-OMV
	3.76	58.1	11.14	66.2			9.01	61.6	11.79	64.6
	5.35	64	10.24	69.1			7.19	69.1	11.83	66.5
	8.94	58.7	11.57	67.1			6.44	64.7	8.7	65.13
Fig. 5c	4T1						4T1
	LDH release (fold change)						ATP (nM)
	Control	oHSV	Fn-OMV	oHSV+Fn-OMV			Control	oHSV	Fn-OMV	oHSV+Fn-OMV
	1	7.99107	1.51786	9.38988			0.770038	4.19586	2.59569	6.55306
	1	7.88282	2.03728	8.85486			0.859768	4.7827	1.81537	5.57724
	1	10.6723	1.56303	10.0336			1.1016	3.67385	2.64816	7.21962
Fig. 5f	4T1
	TNF-α (pg mL-1)
	Control	oHSV	Fn-OMV	oHSV+Fn-OMV
	30.1538	70.1539	52.4615	92.0769
	29	59.3846	62.0769	77.0769
	29.3846	45.5385	49	87.0769
Fig. 5g		Relative mRNA expression level
		Calculated by the 2^-ΔΔCT method, normalized by GAPDH expression.
			Control 1	Control 2	Control 3	oHSV (MOI=0.1) 1	oHSV (MOI=0.1) 2	oHSV (MOI=0.1) 3	oHSV (MOI=1) 1	oHSV (MOI=1) 2	oHSV (MOI=1) 3	oHSV (MOI=5) 1	oHSV (MOI=5) 2	oHSV (MOI=5) 3	Fn-OMV(1µg ml-1) 1	Fn-OMV(1µg ml-1) 2	Fn-OMV(1µg ml-1) 3	oHSV (MOI=5) + Fn-OMV(1µg ml-1) 1	oHSV (MOI=5) + Fn-OMV(1µg ml-1) 2	oHSV (MOI=5) + Fn-OMV(1µg ml-1) 3
		Tnf	1.07528	1.09377	0.850264	3.30906	3.60804	3.15236	5.45224	5.45958	5.21865	3.89671	4.31486	3.9553	20.8109	25.8546	18.8391	38.2002	32.3086	44.5253
		Inos	1.45687	0.839002	0.818117	1.1525	1.28634	1.40512	4.90042	4.27007	5.791	6.08635	5.81855	6.73136	26.9116	23.7033	28.0287	26.8361	28.209	31.8382
		Cd86	1.19792	0.902193	0.925281	1.11533	1.56899	1.28442	1.59633	3.0093	3.09528	2.13023	2.59829	3.7402	8.96762	10.0722	8.96926	10.6889	12.991	10.1219
		Relative mRNA expression level
		Calculated by the 2^-ΔΔCT method, normalized by GAPDH expression.
			Control 1	Control 2	Control 3	oHSV (MOI=0.1) 1	oHSV (MOI=0.1) 2	oHSV (MOI=0.1) 3	oHSV (MOI=1) 1	oHSV (MOI=1) 2	oHSV (MOI=1) 3	oHSV (MOI=5) 1	oHSV (MOI=5) 2	oHSV (MOI=5) 3	Fn-OMV(1µg ml-1) 1	Fn-OMV(1µg ml-1) 2	Fn-OMV(1µg ml-1) 3	oHSV (MOI=5) + Fn-OMV(1µg ml-1) 1	oHSV (MOI=5) + Fn-OMV(1µg ml-1) 2	oHSV (MOI=5) + Fn-OMV(1µg ml-1) 3
		Tgfb	1.09175	0.917411	0.998415	0.853673	0.958247	0.828653	0.636845	0.946945	0.882528	0.730287	0.892125	1.00667	0.541	0.666154	0.565455	0.359603	0.282787	0.414163
		Cd206	0.910416	1.13284	0.9696	0.305889	0.342218	0.20897	0.202385	0.29359	0.289582	0.407543	0.474017	0.483735	0.072593	0.0560782	0.0405186	0.0306041	0.0518592	0.0254738
Fig. 5i		Relative mRNA expression level
		Calculated by the 2^-ΔΔCT method, normalized by GAPDH expression.
			Control 1	Control 2	Control 3	oHSV (MOI=0.1) 1	oHSV (MOI=0.1) 2	oHSV (MOI=0.1) 3	oHSV (MOI=1) 1	oHSV (MOI=1) 2	oHSV (MOI=1) 3	oHSV (MOI=5) 1	oHSV (MOI=5) 2	oHSV (MOI=5) 3	Fn-OMV(1µg ml-1) 1	Fn-OMV(1µg ml-1) 2	Fn-OMV(1µg ml-1) 3	oHSV (MOI=5) + Fn-OMV(1µg ml-1) 1	oHSV (MOI=5) + Fn-OMV(1µg ml-1) 2	oHSV (MOI=5) + Fn-OMV(1µg ml-1) 3
		Tnf	1.07528	1.09377	0.850264	3.30906	3.60804	3.15236	5.45224	5.45958	5.21865	3.89671	4.31486	3.9553	20.8109	25.8546	18.8391	38.2002	32.3086	44.5253
		Ccl5	1.07088	1.16878	0.798967	7.51408	7.06703	5.77226	40.3215	55.0242	36.6154	46.8183	57.0701	48.3773	4987.83	3556.66	3950.45	5801.68	4816.25	4178.24
		Il6	1.11976	0.920401	0.970283	2.49965	1.70972	1.58415	4.59228	5.53511	3.95004	4.9388	5.61525	4.88037	35.942	30.0306	36.0215	36.8943	36.929	35.2799
		Il1b	1.1215	0.941226	0.947341	1.66773	1.66833	1.47984	7.03431	7.80348	6.97912	6.79171	7.88563	7.00342	136.056	131.547	123.195	149.18	158.538	137.028
		Il12b	1.19847	0.982582	0.849187	0.97296	1.11245	0.705469	1.76946	2.33964	2.32937	2.83102	2.22518	2.90657	44.9485	44.7204	36.899	43.1251	50.5648	40.6652
		Cxcl10	0.875919	1.11583	1.02315	18.0626	17.4361	19.0645	62.7752	55.2911	60.7799	76.0682	68.6006	68.823	89.3568	105.968	100.043	102.093	81.5501	122.148
		Ccl2	1.20213	1.14975	0.723509	6.01632	5.80744	4.95265	32.6661	27.3081	33.3906	35.9696	35.6532	36.3181	52.3283	36.3997	54.9668	115.857	98.9394	93.1759
		Ifna	0.840965	1.04001	1.14337	7.71196	9.79101	5.83909	6.73783	8.74124	5.63883	3.41543	5.34663	5.43735	1.99715	2.00205	2.15118	5.70546	4.88123	3.0414
		Ifnb1	1.71026	0.726937	0.804341	1.97746	2.08591	1.88665	3.31908	4.02645	3.30359	3.71816	3.32558	3.29768	1.54574	1.58902	1.51372	4.48541	4.42856	2.9492
Fig. 5j		Relative mRNA expression level
		Calculated by the 2^-ΔΔCT method, normalized by GAPDH expression.
			Control 1	Control 2	Control 3	oHSV (MOI=0.1) 1	oHSV (MOI=0.1) 2	oHSV (MOI=0.1) 3	oHSV (MOI=1) 1	oHSV (MOI=1) 2	oHSV (MOI=1) 3	oHSV (MOI=5) 1	oHSV (MOI=5) 2	oHSV (MOI=5) 3	Fn-OMV(1µg ml-1) 1	Fn-OMV(1µg ml-1) 2	Fn-OMV(1µg ml-1) 3	oHSV (MOI=5) + Fn-OMV(1µg ml-1) 1	oHSV (MOI=5) + Fn-OMV(1µg ml-1) 2	oHSV (MOI=5) + Fn-OMV(1µg ml-1) 3
		Tnf	1.07528	1.09377	0.850264	3.30906	3.60804	3.15236	5.45224	5.45958	5.21865	3.89671	4.31486	3.9553	20.8109	25.8546	18.8391	38.2002	32.3086	44.5253
		Ccl5	1.07088	1.16878	0.798967	7.51408	7.06703	5.77226	40.3215	55.0242	36.6154	46.8183	57.0701	48.3773	4987.83	3556.66	3950.45	5801.68	4816.25	4178.24
		Il6	1.11976	0.920401	0.970283	2.49965	1.70972	1.58415	4.59228	5.53511	3.95004	4.9388	5.61525	4.88037	35.942	30.0306	36.0215	36.8943	36.929	35.2799
		Il1b	1.1215	0.941226	0.947341	1.66773	1.66833	1.47984	7.03431	7.80348	6.97912	6.79171	7.88563	7.00342	136.056	131.547	123.195	149.18	158.538	137.028
		Il12b	1.19847	0.982582	0.849187	0.97296	1.11245	0.705469	1.76946	2.33964	2.32937	2.83102	2.22518	2.90657	44.9485	44.7204	36.899	43.1251	50.5648	40.6652
		Cxcl10	0.875919	1.11583	1.02315	18.0626	17.4361	19.0645	62.7752	55.2911	60.7799	76.0682	68.6006	68.823	89.3568	105.968	100.043	102.093	81.5501	122.148
		Ccl2	1.20213	1.14975	0.723509	6.01632	5.80744	4.95265	32.6661	27.3081	33.3906	35.9696	35.6532	36.3181	52.3283	36.3997	54.9668	115.857	98.9394	93.1759
		Ifna	0.840965	1.04001	1.14337	7.71196	9.79101	5.83909	6.73783	8.74124	5.63883	3.41543	5.34663	5.43735	1.99715	2.00205	2.15118	5.70546	4.88123	3.0414
		Ifnb1	1.71026	0.726937	0.804341	1.97746	2.08591	1.88665	3.31908	4.02645	3.30359	3.71816	3.32558	3.29768	1.54574	1.58902	1.51372	4.48541	4.42856	2.9492

## Sheet: Fig. 6
Fig. 6
	Fig. 6b	Tumor volume (mm3)
		DAYs	Control					oHSV					Fn-OMV					oHSV+Fn-OMV
		7	61.7625	96.6356	73.0515	103.352	96.6259	129.378	87.8005	89.1728	76.25	52.65	116.666	71.1588	104.671	94.8009	46.575	110.629	110.722	91.4112	51.6375	68.9265
		9	76.5604	107.479	77.1459	111.183	121.086	160.052	93.2756	102.755	99.7906	78.2808	129.514	94.221	123.627	112.091	58.8245	126	140.899	103.331	69.1702	98.6272
		11	98.7798	144.336	92.2064	130.58	142.594	186.448	122.055	127.043	110.564	88.7542	158.866	111.63	139.262	127.488	71.656	149.504	148.842	106.421	79.6419	88.6239
		13	123.082	162.816	130.178	149.816	173.776	155.394	111.25	105.57	95.1213	80.1349	175.25	125.222	166.887	139.822	90.7872	138.915	149.663	103.001	57.6299	70.25
		15	174.694	194.672	175.877	187.821	206.478	157.827	120.086	109.431	102.65	85.5108	210.92	161.883	204.413	193.977	131.175	130.977	134.875	101.576	34.3982	25.1125
		17	233.778	233.903	212.479	242.719	265.259	168.49	128.979	112.421	109.692	94.7811	242.52	192.194	234.06	240.463	173.4	127.344	124.814	85.7696	13.5	7.8125
		19	304.448	317.238	287.71	339.495	350.975	179.252	130.398	130.411	128.596	100.225	280.781	261.886	287.898	296.447	233.438	121.086	115.351	77.5138	4	4
		21	431.673	427.919	541.022	493.049	499.495	202.542	131.626	139.425	147.907	108	356.224	313.867	366.525	380.524	316.894	119.164	108	71.5275	0	0
		Tumor volume (mm3)
		DAYs	Control					oHSV					Fn-OMV					oHSV+Fn-OMV
		7	28.0418	21.9024	14.365	10.9238	13.1622	17.3305	20.1745	17.3938	19.259	14.4224	38.7855	23.4268	9.80213	7.05488	7.28044	19.992	18.9904	15.876	16.2578	16.3803
		9	40.1001	28.0908	19.301	14.703	17.7341	21.0041	25.6	21.4455	26.9667	22.0523	50.0155	26.1834	13.7506	11.25	13.8261	30.492	26.4755	19.5008	19.8495	18.8179
		11	53.417	39.6981	26.946	19.9	24.7296	17.8752	22.2458	18.0665	22.3906	17.5143	51.6912	27.3758	17.8304	11.6562	14.9445	15.401	14.534	8.2	7.2765	6.4
		13	70.2147	53.8068	37.9402	30.1181	36.2429	16.2594	19.5383	16.767	19.343	14.2298	54.1406	29.0138	22.6899	12.1875	13.5571	7.64	5.72185	1.944	2.25	0.5
		15	89.4141	79.38	52.1315	44.72	49.2707	15.4226	16.6917	15.1267	15.9152	11.875	56.8078	30.987	26.4318	12.5	11.9375	3.888	2.56	0.75	0.5	0
	Fig. 6c	Relative mRNA expression level
		Calculated by the 2^-ΔΔCT method, normalized by GAPDH expression.
			Control 1	Control 2	Control 3	oHSV 1	oHSV 2	oHSV 3	Fn-OMV 1	Fn-OMV 2	Fn-OMV 3	oHSV+Fn-OMV 1	oHSV+Fn-OMV 2	oHSV+Fn-OMV 3
		Cd276	0.87494	1.12182	1.01883	1.81061	2.30533	2.31509	1.50812	1.26414	1.60886	3.1236	3.19329	3.3596
		Lag3	0.801774	1.13305	1.10077	2.77479	3.42585	3.25488	2.47262	2.34024	2.60823	6.16418	6.90282	5.26862
		H2-Aa	1.19876	1.08608	0.768075	4.04111	3.23869	4.64804	3.37111	2.56112	2.74947	4.79854	4.17594	5.79215
		Cxcl9	1.0108	1.0032	0.986155	4.11189	4.31365	5.42882	4.42009	4.15149	5.08909	8.22572	5.12256	9.81836
		Cxcr6	1.17039	1.10869	0.770652	4.19822	3.50043	4.81881	4.77081	3.58396	5.20432	6.12326	5.6791	7.31311
		Cd274	1.19879	0.931102	0.895897	2.76439	2.72428	3.40827	7.227	4.55691	5.85264	6.73354	8.5212	11.0334
		Cmklr1	1.1989	0.950527	0.877513	3.48537	3.86313	4.10778	6.21542	5.13242	6.05136	7.46226	7.12179	9.9876
		Ido1	1.0536	1.03908	0.913429	3.11575	4.87352	5.83607	4.09935	3.4316	4.73157	23.6532	23.886	36.4941
		Cd8a	1.20653	1.04563	0.792656	2.11843	2.20529	2.58345	2.03482	2.08515	2.31675	3.88399	3.40725	5.31128
		H2-T23	1.00504	1.05274	0.945143	2.67769	2.40437	3.13822	2.84089	2.13855	2.32641	6.60755	5.82328	7.80788
		Cxcl10	0.942445	1.04447	1.0159	5.73627	6.91345	7.6828	3.80774	3.11659	3.6018	7.87667	8.19433	6.71706
		Il-12α	0.481319	1.9871	1.04556	9.30019	11.8782	12.0508	7.23798	6.31815	7.25748	8.46433	9.80269	9.10517
		Stat1	1.0107	0.902007	1.0969	7.66727	8.24706	8.77687	8.43252	6.55065	7.16989	9.24366	9.10517	8.93558
		H2-Eb1	1.12311	1.00006	0.890338	1.9606	1.8822	2.54781	1.30112	1.01093	1.46864	2.06142	1.90131	2.39347
		Psmb10	0.896357	1.16859	0.954679	2.26511	2.20095	3.08715	1.20749	1.0797	1.35001	2.39498	2.33003	3.31347
		Ccl5	1.0208	1.04515	0.937308	2.56349	2.47201	3.39766	0.766125	0.636489	0.847546	1.80356	2.02586	2.51372
		Cd27	1.02529	1.17003	0.833596	2.67162	3.05532	3.59729	1.35119	1.11366	1.20113	2.29871	2.60849	2.23129
		Fig. 6d	CD80+ and CD86+ in CD11c+ cells in the TDLNs (%)
			4T1					4MOSC1
			Control	oHSV	Fn-OMV	oHSV+Fn-OMV		Control	oHSV	Fn-OMV	oHSV+Fn-OMV
			4.95	8.42	11.2	16.9		7.33	12.5	10.1	9
			3.5	8.11	11	15.5		8.33	13.9	9.86	19.4
			2.64	7.78	6.59	12.2		4.8	13.7	6.99	18.4
			1.97	11.6	13.3	14.7		4.78	12.8	12.2	15.6
			4.37	11.1	10.7	13		5.25	12.1	10.9	16.3
		Fig. 6e	CD8+ in CD3+ cells in the tumors (%)
			4T1					4MOSC1
			Control	oHSV	Fn-OMV	oHSV+Fn-OMV		Control	oHSV	Fn-OMV	oHSV+Fn-OMV
			4.22	15.3	10.1	20.8		27.1	39.4	28	64.6
			6.15	17.1	10.3	24.6		38.2	57.2	55.2	71.5
			6.39	17.9	8.03	24.9		33.1	41.8	48.1	70.9
			2.5	14.5	9.16			24.2	57.5	49.3
			4.06	16.4	14.3			25.7	55.3	55.9
	Fig. 6f	Relative mRNA expression level
		Calculated by the 2^-ΔΔCT method, normalized by GAPDH expression.
			Control 1	Control 2	Control 3	oHSV 1	oHSV 2	oHSV 3	Fn-OMV 1	Fn-OMV 2	Fn-OMV 3	oHSV+Fn-OMV 1	oHSV+Fn-OMV 2	oHSV+Fn-OMV 3
		Cd8a	1.20653	1.04563	0.792656	2.11843	2.20529	2.58345	2.03482	2.08515	2.31675	3.88399	3.40725	5.31128
		Gzmb	0.870351	1.07303	1.07077	2.91428	3.96157	4.76738	2.43786	2.26581	2.69136	6.19133	6.57671	6.64742
		PRF1	0.910392	0.941531	1.16664	2.60501	3.45792	3.27216	2.91653	2.79951	2.62322	3.13249	3.21468	3.26851
		Ifng	0.956515	1.15666	0.903859	4.92784	4.99923	4.72826	2.71391	1.95106	2.0312	6.16965	7.34961	6.06837
		Fig. 6h	Ratio of CD86high / CD206high in CD11b+ F4/80+ cells
			4T1					4MOSC1
			Control	oHSV	Fn-OMV	oHSV+Fn-OMV		Control	oHSV	Fn-OMV	oHSV+Fn-OMV
			0.387288	1.89635	2.32456	3.52273		0.518657	0.787879	1.06236	1.41379
			1.01562	1.41658	1.99435	2.89308		0.523035	0.883853	0.818533	1.31092
			1.05839	1.58817	1.72283	3.08492		0.628099	0.952522	1.04717	1.24896
			1.09836	1.67644	1.76316			0.813725	0.784367	1.26217
			1.2437	1.01527	2.26027			0.682594	0.879121	1.06395
		Fig. 6i	CD25+ and Foxp3+ in CD4+ cells (%)
			4T1					4MOSC1
			Control	oHSV	Fn-OMV	oHSV+Fn-OMV		Control	oHSV	Fn-OMV	oHSV+Fn-OMV
			19.6	15.7	12.8	10.6		14	11.9	12.1	8.35
			16.8	12.6	17.1	11		14	9.45	12.4	7.98
			17.9	12.3	15.7	10.6		20.5	10.4	10.8	8.05
			18	12.2	15.5	8.3		20.5	9.95	11.5	9.03
			16.5	12.3	16	6.55		20.4	10	11.8	9.14

## Sheet: Fig. 7
Fig. 7
Fig. 7c	4T1
	PD-L1High cells (%)
	Control	oHSV+Fn-OMV
	14.2	36
	16.9	35.2
	16.8	35.9
Fig. 7d	CD44+ and CD62L+ in CD8+ cells in the TDLNs (%)
	4T1					4MOSC1
	Control	oHSV	Fn-OMV	oHSV+Fn-OMV		Control	oHSV	Fn-OMV	oHSV+Fn-OMV
	32.2	38.5	40.9	51.4		22.1	25.7	27.8	33.5
	13.3	49.7	45.3	49.4		22.3	30	32.8	33.5
	12.9	43.1	46.2	56.3		26	28	28	40.1
	39	47.9	46	55.6		24.6	26.1	27.7	39.8
	27.7	36.5	42.8	43.1		26.8	23	27.8	39.2
Fig. 7f	Tumor volume (mm3)
	DAYs	Control					aPD-L1					oHSV+Fn-OMV					oHSV+Fn-OMV+aPD-L1
	7	107.801	116.789	60.7623	73.6873	88.6089	104.116	71.65	117.36	107.648	46.656	57.6301	64.715	135.804	89.856	96.3298	118.8	80.19	88.9133	75.5827	84.035
	9	117.405	174.303	77.3474	98.1938	114.873	130.696	100.607	148.313	120.773	76.82	113.675	97.9276	145.619	114.959	133.834	147.601	97.3232	101.747	99.8582	120.893
	11	159.137	215.968	100.208	124.037	146.371	159.135	130.048	184.562	139.988	130.733	134.219	130.597	169.071	130.982	160.279	159.494	116.355	127.115	133.845	150.304
	13	187.515	274.843	160.482	159.114	189.25	203.188	172.462	231.069	169.071	181.979	127.816	144.898	191.803	116.23	109.755	141.347	102.602	106.998	148.186	91.3923
	15	231.486	342.661	218.489	216.624	246.058	257.441	211.073	290.882	204.695	252.859	109.835	87.5124	184.569	96.237	49.1439	47.1521	46.5806	73.8189	136.654	25.2
	17	278.661	417.618	295.084	280.701	300.704	290.826	242.903	373.242	255.264	305.55	106.194	58.4415	178.596	87.6365	36.8248	9.4375	4	52.5487	100.831	6
	19	353.27	505.4	393.58	373.028	389.713	330.574	278.037	442.886	314.928	385.352	91.7555	33.696	166.887	78.6627	31.941	4	1	29.4789	68.5262	1.6875
	21	482.837	625	467.046	482.837	434.752	380.208	260.721	506.88	378.45	451.156	61.364	27.225	169	60.75	31.1805	0	0	17.92	36.8	0
Fig. 7g	Percent survival (%)
	Days	Control	aPD-L1	oHSV+Fn-OMV	oHSV+Fn-OMV+aPD-L1
	24	1
	29	1
	33	1
	37	1
	37	1
	28		1
	37		1
	38		1
	40		1
	41		1
	38			1
	44			1
	45			1
	49			0
	49			0
	49				0
	49				0
	49				0
	49				0
	49				0

## Sheet: Supplementary Fig. 1
Supplementary Fig. 1
Supplementary Fig. 1a
	% cell death (PI+ cells)
	sgControl	oHSV	sgZbp1#1	sgZbp1#1+oHSV	sgZbp1#2	sgZbp1#2+oHSV	sgNlrp6#1	sgNlrp6#1+oHSV	sgNlrp6#2	sgNlrp6#2+oHSV
	1.62	61.42	3.28	23	1.9	18.16	1.98	68.66	1.44	51.14
	1.42	60.9	3.3	23.2	1.66	19.44	2.38	67.11	1.22	62.3
	1.8	57.2	3.48	23.44	2.12	19.26	1.44	67.44	1.42	77.94
Supplementary Fig. 1b
	LDH release (fold change)
	sgControl	oHSV	sgZbp1#1	sgZbp1#1+oHSV	sgZbp1#2	sgZbp1#2+oHSV	sgNlrp6#1	sgNlrp6#1+oHSV	sgNlrp6#2	sgNlrp6#2+oHSV
	1	8.93657	1.1791	5.48507	1.03172	4.90672	1.07276	8.13993	1.06716	8.28545
	1	8.72798	1.01174	5.59687	1.01761	4.35812	1.03327	8.1409	1.0411	8.52642
	1	10.0385	1.00193	5.37572	1.11561	4.158	1.01927	9.57803	1.08092	9.62428
Supplementary Fig. 1c
	ATP (nM)
	sgControl	oHSV	sgZbp1#1	sgZbp1#1+oHSV	sgZbp1#2	sgZbp1#2+oHSV	sgNlrp6#1	sgNlrp6#1+oHSV	sgNlrp6#2	sgNlrp6#2+oHSV
	0.893117	2.90031	0.840019	1.34546	0.859142	1.10749	0.945329	2.6677	0.871283	2.13516
	0.813548	3.00405	0.832359	1.45744	0.78541	1.21348	0.872847	2.77671	0.824803	2.3166
	0.870814	2.90687	0.754979	1.22796	0.806409	1.10207	0.91495	2.52195	0.845959	2.15647
Supplementary Fig. 1d
	ATP (nM)
	sgControl	oHSV	sgZbp1#1	sgZbp1#1+oHSV	sgZbp1#2	sgZbp1#2+oHSV	sgNlrp6#1	sgNlrp6#1+oHSV	sgNlrp6#2	sgNlrp6#2+oHSV
	0.574634	1.98821	0.584847	1.00317	0.593966	0.908697	0.570101	1.87806	0.497098	2.02761
	0.55353	2.02797	0.556917	1.15084	0.560356	0.889521	0.564525	1.91912	0.67911	1.9274
	0.482091	2.10488	0.549883	1.12802	0.563327	0.847366	0.563535	1.93788	0.491835	1.88478

## Sheet: Supplementary Fig. 2
Supplementary Fig. 2
Supplementary Fig. 2b
	% cell death (PI+ cells)
	Control	αIFNAR-1	oHSV	αIFNAR-1+oHSV
	4.29	6.64	57.4	47.1
	4.04	6.05	59	39.8
	3.18	2.68	59.4	37.5
Supplementary Fig. 2c
LDH release (fold change)						ATP (nM)
Control	αIFNAR-1	oHSV	αIFNAR-1+oHSV			Control	αIFNAR-1	oHSV	αIFNAR-1+oHSV
1	0.673675	9.6804	7.75946			0.552563	0.381789	2.06516	1.44333
1	0.752756	9.26299	6.6685			0.611676	0.547317	1.92175	1.6664
1	1.09864	10.1626	8.47324			0.74979	0.563208	2.45549	1.72973

## Sheet: Supplementary Fig. 3
Supplementary Fig. 3
Supplementary Fig. 3a
	anti-beta Actin (1:1000, ab8226; Abcam )
	anti-GSDMD (1:1000, ab219800; Abcam)
	anti-GSDME (1:1000, ab215191; Abcam)
	anti-MLKL (1:1000, 37705; Cell Signaling Technology)
	Relative expression of GSDMD	control	sgControl	sgGsdmd#1	sgGsdmd#2		Relative expression of GSDME	control	sgControl	sgGsdme#1	sgGsdme#2		Relative expression of MLKL	control	sgControl	sgMlkl#1	sgMlkl#2
	Repeat 1	3.61647	4.09334	0.043652	0.030895		Repeat 1	0.857077	0.737702	0.003932	0.007902		Repeat 1	0.513016	0.638791	0.037633	0.026179
	Repeat 2	3.43457	4.20922	0.017796	0.016525		Repeat 2	0.831677	0.75997	0.004966	0.005044		Repeat 2	0.559432	0.544122	0.009782	0.028324
	Repeat 3	3.53061	3.17842	0.011107	0.011282		Repeat 3	0.781741	0.615494	0.003672	0.004064		Repeat 3	0.555995	0.479393	0.01035	0.019689
Supplementary Fig. 3b
	ATP (nM)
	sgControl	oHSV	sgZbp1#1+oHSV	sgZbp1#2+oHSV	sgGsdmd#1+oHSV	sgGsdmd#2+oHSV	sgGsdme#1+oHSV	sgGsdme#2+oHSV	sgMlkl#1+oHSV	sgMlkl#2+oHSV
	0.591882	3.02015	1.42654	1.42165	1.95513	1.94429	2.4923	2.35693	1.89322	1.93355
	0.562076	2.73622	1.4736	1.53383	2.06611	1.91693	2.37673	2.41169	1.94575	1.91115
	0.757688	2.66577	1.55066	1.63065	2.12067	1.89338	2.41956	2.48949	2.0694	1.85289
	LDH release (fold change)
	sgControl	oHSV	sgZbp1#1+oHSV	sgZbp1#2+oHSV	sgGsdmd#1+oHSV	sgGsdmd#2+oHSV	sgGsdme#1+oHSV	sgGsdme#2+oHSV	sgMlkl#1+oHSV	sgMlkl#2+oHSV
	1	8.35976	3.79472	4.59959	6.3374	6.18089	4.45325	4.60569	6.12398	5.45122
	1	7.94549	4.74633	4.32285	5.74633	5.73585	4.31866	4.34172	6.86373	6.60587
	1	7.91617	4.18563	3.8523	5.91617	5.70259	3.93413	3.65269	5.50299	5.73852

[truncated: 7 more sheets: Supplementary Fig. 4, Supplementary Fig. 5, Supplementary Fig. 13, Supplementary Fig. 15, Supplementary Fig. 16, Supplementary Fig. 17, Supplementary Fig. 18]
